# Supplementary material for: Knowledge graph–based thought: a knowledge graph–enhanced LLM framework for pan-cancer question answering
Source: Gigascience. 2025 Jan 6;14:giae082. doi: 10.1093/gigascience/giae082 (PMC11702363; doi:10.1093/gigascience/giae082)
Supplement: giae082_Supplemental_Files [file giae082_supplemental_files.zip]

Archive with 3 entries (3 files):
- Knowledge Graph-based Thought_Supplementary material.pdf
- supplementary.tex
- supplementary_paper-refs.bib
