# Supplementary material for: Knowledge graph–based thought: a knowledge graph–enhanced LLM framework for pan-cancer question answering
Source: Gigascience. 2025 Jan 6;14:giae082. doi: 10.1093/gigascience/giae082 (PMC11702363; doi:10.1093/gigascience/giae082)
Supplement: giae082_Supplemental_Files [file giae082_supplemental_files.zip › supplementary.tex]

%%%%%%%%%%%%%%%%%%%%%%%%%%%%%%%%%%%%%%%%%%%%%%%%%%%%%%%
% Please note that whilst this template provides a 
% preview of the typeset manuscript for submission, it 
% will not necessarily be the final publication layout.
%
% letterpaper/a4paper: US/UK paper size toggle
% num-refs/alpha-refs: numeric/author-year citation and bibliography toggle

% \documentclass[letterpaper]{oup-contemporary}
\documentclass[a4paper,num-refs]{oup-contemporary}

%%% Journal toggle; only specific options recognised.
%%% (Only "gigascience" and "general" are implemented now. Support for other journals is planned.)
\journal{gigascience}
\usepackage{tikz}
\usepackage{amsmath}
\usepackage{orcidlink}

\renewcommand{\thefigure}{S\arabic{figure}}
\renewcommand{\thetable}{S\arabic{table}}
\usepackage{graphicx}
\usepackage{siunitx}

%%% Flushend: You can add this package to automatically balance the final page, but if things go awry (e.g. section contents appearing out-of-order or entire blocks or paragraphs are coloured), remove it!
% \usepackage{flushend}

\title{Knowledge Graph-based Thought: a knowledge graph enhanced LLMs framework for pan-cancer question answering}

%%% Use the \authfn to add symbols for additional footnotes, if any. 1 is reserved for correspondence emails; then continuing with 2 etc for contributions.
\author[1,2,\authfn{2}]{Yichun Feng\orcidlink{0009-0007-4511-4713}}
\author[2,\authfn{2}]{Lu Zhou}
\author[3,\authfn{2}]{Chao Ma}
\author[2]{Yikai Zheng}
\author[4,5,\authfn{1}]{Ruikun He}
\author[1,2,\authfn{1}]{Yixue Li}

\affil[1]{Hangzhou Institute for Advanced Study, University of Chinese Academy of Sciences, 310024 Hangzhou, China}

\affil[2]{Guangzhou National Laboratory, No. 9 XingDaoHuanBei Road, Guangzhou International Bio Island, 510005 Guangzhou, China}

\affil[3]{Smartquerier Gene Technology (Shanghai) Co., Ltd., 200100 Shanghai, China}
\affil[4]{BYHEALTH Institute of Nutrition \& Health, 510663 Guangzhou, China}
\affil[5]{Shanghai Institute of Nutrition and Health, Chinese Academy of Sciences Shanghai, 200030 Shanghai, China}


%%% Author Notes
\authnote{\authfn{1}Correspondence address. Yixue Li, Guangzhou National Laboratory, No. 9 XingDaoHuanBei Road, Guangzhou International Bio Island, 510005 Guangzhou, China. E-mail: yxli@sibs.ac.cn; Ruikun He, BYHEALTH Institute of Nutrition \& Health, 510663 Guangzhou, China. E-mail: herk@by-health.com}
\authnote{\authfn{2}Contributed equally.}

%%% Paper category
\papercat{Supplementary material}

%%% "Short" author for running page header
\runningauthor{Feng et al.}

%%% Should only be set by an editor
\jvolume{00}
\jnumber{0}
\jyear{2023}

\begin{document}

\begin{frontmatter}
\maketitle
\begin{abstract}
This is the document for supplementary materials, which contains related attachments for 'Knowledge Graph-based Thought: a knowledge graph enhanced LLMs framework for pan-cancer question answering'
\end{abstract}
\end{frontmatter}

\section{Supplementary material}

\begin{table*}[bt!]
\caption{Comparison of PcQA with MetaQA and FACTKG in Multi-hop Tasks. The types of intermediate entities are indicated in bold.}
\label{tab:Comparison of PcQA with MetaQA and FACTKG}
\tabcolsep=0pt % Set the column separation to 0
\begin{tabular*}{\textwidth}{@{\extracolsep{\fill}}p{1.4cm}|p{5.5cm}|p{8.5cm}|p{2.2cm}@{\extracolsep{\fill}}}
\hline
Datasets & Question & Retrieved Graph & Prediction \\ \hline
MetaQA & when did the \textbf{films} starred by [Deborah Van Valkenburgh] release? & [‘Mean Guns’, starred\_actors, ‘Deborah Van Valkenburgh’],\newline [‘Mean Guns’, release\_year, ‘1997’] & ‘1997’ \\ \hline
FACTKG & Alfredo Zitarrosa died in a \textbf{city}, Uruguay (which has Raul Fernando Sendic Rodriguez as leader). & [‘Alfredo\_Zitarrosa’, deathPlace, ‘Uruguay’],\newline [‘Uruguay’, leader, ‘Raul\_Fernando\_Sendic\_Rodriguez’] & Supported\\ \hline
PcQA(ours) & What oncogenic genetic mutations are present in adenoid cystic carcinoma?&[‘adenoid cystic carcinoma’, originated\_from, ‘FLT3-p.D835Y-adenoid cystic carcinoma’],\newline [‘FLT3-p.D835Y-adenoid cystic carcinoma’, has\_var, ‘FLT3-p.D835Y’],\newline [‘FLT3-p.D835Y’: Oncogenic]& ‘FLT3-p.D835Y’\\ \hline
\end{tabular*}
\end{table*}

\begin{table*}[h]
\centering
\caption{Example of drug repositioning}
\label{tab:repositioning Example}
\begin{tabular}{|m{3cm}|m{12cm}|}
\hline
\textbf{Question} & Is carteolol effective in treating hemangioma? \\
\hline
\textbf{Reasoning Paths} & \small Drug - [inhibition\_to] $\rightarrow$ Genesymbol $\leftarrow$ [inhibition\_to] - Drug - [treatment]$\rightarrow$ Cancer \\
\hline
\textbf{Relational Chain} & \small 
           $(\text{carteolol})- [\text{inhibition\_to}] \rightarrow (\text{ADRB1})\leftarrow[\text{inhibition\_to}]-(\text{propranolol})-[\text{treatment}]\rightarrow(\text{hemangiomas})$  \\
\hline
\textbf{Inference} & \small Carteolol inhibits ADRB1.Propranolol also inhibits ADRB1 and is used in the treatment of hemangiomas.This relational chain suggests that by inhibiting ADRB1, propranolol can serve as a treatment method for hemangiomas. carteolol, operating through the same mechanism of inhibition (inhibiting ADRB1), allows us to infer that carteolol may have some efficacy in the treatment of hemangiomas. \\
\hline
\textbf{Answer} & Carteolol may have some efficacy in treating hemangiomas due to its mechanism of inhibiting ADRB1, the same target inhibited by propranolol, which is used for hemangiomas treatment.  \\
\hline
\end{tabular}
\end{table*}

\begin{table*}[h]
\centering
\caption{Example of drug resistance research}
\label{tab:Resistance Example}
\begin{tabular}{|m{3cm}|m{12cm}|}
\hline
\textbf{Question} & Which drugs does cancer carrying ALK-p.L1196M exhibit resistance? \\
\hline
\textbf{Reasoning Paths} & \small SnvFull $\leftarrow$ [has\_var] - CancerCell - [resistance\_to]$\rightarrow$ Drug \\
\hline
\textbf{Relational Chain} & \small 
           $(\text{ALK-p.L1196M})\leftarrow[\text{has\_var}]-(\text{ALK-p.L1196M-lung cancer})-[\text{resistance\_to}]\rightarrow(\text{crizotinib})$  \\
\hline
\textbf{Inference} & \small ALK-p.L1196M is a gene mutation. The term "has var" indicates that the ALK-p.L1196M mutation is present in the context related to lung cancer. "Resistance to" denotes that this ALK-p.L1196M variant, associated with lung cancer, exhibits resistance to the crizotinib. Therefore, from this chain of relations, it can be concluded that ALK-p.L1196M demonstrates resistance to crizotinib in lung cancer, implying that crizotinib might not be an effective medication for treating cancers caused by this specific gene mutation. \\
\hline
\textbf{Answer} & The cancer carrying ALK-p.L1196M shows resistance to crizotinib. \\
\hline
\end{tabular}
\end{table*}
\subsection{Case studies A: Individualized treatment}
% \subsubsection{Individualized treatment}
The advancement of personalized medicine is predicated on the ability to tailor treatments to individual patient characteristics \cite{stock2013personalised}, particularly their genetic makeup. Individualized treatment is crucial for optimizing therapeutic efficacy and minimizing adverse effects. In oncology, this approach is particularly important as genetic variations can significantly influence how a patient responds to a drug.
Our system is capable of providing individualized treatment plans. The example is shown in Table.~\ref{tab:Treatment Example} and relational diagram is shown in Figure.~\ref{fig:exemples}(C). The KG provides a relational chain that establishes the sensitivity of lung adenocarcinoma cells harboring the ERBB2-p.Y772\_A775dup mutation to ado-trastuzumab emtansine \cite{wang2022ado}. Through reasoning paths, the system identifies that ado-trastuzumab emtansine has efficacy against lung adenocarcinoma characterized by this particular mutation \cite{huang2020efficacy}.
This case exemplifies the importance of individualized treatment. Our question-answering system can rapidly identify actionable genetic mutations and suitable drug therapies, enabling clinicians to prescribe treatment plans based on the genetic characteristics of a patient's tumor, thereby achieving more precise and potentially more successful cancer treatments.

\begin{table*}[h]
\centering
\caption{Example of individualized treatment}
\label{tab:Treatment Example}
\begin{tabular}{|m{3cm}|m{12cm}|}
\hline
\textbf{Question} & Which oncogenic gene mutation can be treated by ado-trastuzumab emtansine?\\
\hline
\textbf{Attribute} & \small snvfull.oncogenic \\
\hline

\textbf{Reasoning Paths} & \small Drug $\leftarrow$ [sensitivity\_to] - CancerCell - [has\_var]$\rightarrow$ SnvFull \\
\hline
\textbf{Relational Chain} & \small 
           $ (\text{ado-trastuzumab emtansine})\leftarrow[\text{sensitivity\_to}]-(\text{ERBB2-p.Y772\_A775dup-lung adenocarcinoma})-[\text{has\_var}]\rightarrow(\text{ERBB2-p.Y772\_A775dup}) $  oncogenic \\
\hline
\textbf{Inference} & \small Ado-trastuzumab emtansine is sensitive to lung adenocarcinoma cells with the ERBB2-p.Y772\_A775dup mutation. This sensitivity suggests that ado-trastuzumab emtansine may be effective in inhibiting or treating the proliferation of lung adenocarcinoma cells with this mutation. Therefore, it can be deduced that ERBB2-p.Y772\_A775dup is an oncogenic gene mutation that can be treated with ado-trastuzumab emtansine. \\
\hline
\textbf{Answer} & The oncogenic mutation gene that can be treated with ado-trastuzumab emtansine is ERBB2-p.Y772\_A775dup.  \\
\hline
\end{tabular}
\end{table*}
\subsection{Case studies B: Selection and understanding of biomarkers}
% \subsubsection{Selection and understanding of biomarkers}
Biomarkers play a crucial role in disease diagnosis, prognosis, and therapeutic interventions \cite{bodaghi2023biomarkers}. The selection and understanding of biomarkers are essential for tailoring patient-specific treatment strategies. However, the vast amount of biological data presents a significant challenge for clinicians and researchers in identifying relevant biomarkers efficiently.
Our system is capable of discerning the impact of the PTEN-p.R173C mutation as a biomarker for intestinal cancer. The example is shown in Table.~\ref{tab:Biomarkers Example} and relational diagram is shown in Figure.~\ref{fig:exemples}(D). Using the relational chain from the KG, the system reveals that the PTEN-p.R173C mutation is present in certain cancer cells of intestinal cancer and that these cells originate from intestinal cancer, indicating the mutation's potential role as a driver for this type of cancer \cite{davies2014pten, yang2013reduced}.
The inference made by the system emphasizes the significance of the PTEN-p.R173C mutation as a biomarker for intestinal cancer. This providing valuable insights for clinical decision-making.

\begin{table*}[h]
\centering
\caption{Example of selection and understanding of biomarkers}
\label{tab:Biomarkers Example}
\begin{tabular}{|m{3cm}|m{12cm}|}
\hline
\textbf{Question} & What type of cancers can be driven by PTEN-p.R173C? \\
\hline
\textbf{Reasoning Paths} & \small SnvFull $\leftarrow$ [has\_var] - CancerCell - [originated\_from]$\rightarrow$ Cancer \\
\hline
\textbf{Relational Chain} & \small 
           $(\text{PTEN-p.R173C})\leftarrow[\text{has\_var}]-(\text{PTEN-p.R173C-intestinal cancer})-[\text{originated\_from}]\rightarrow(\text{intestinal cancer})$  \\
\hline
\textbf{Inference} & \small PTEN-p.R173C is a specific genetic mutation that exists in certain cancer cells of intestinal cancer, and these cancer cells originate from intestinal cancer, indicating that this mutated gene can drive this cancer. \\
\hline
\textbf{Answer} & PTEN-p.R173C can drive intestinal cancer. \\
\hline
\end{tabular}
\end{table*}


% \subsection{Prompt}
\begin{figure}[h]
  \centering
    \begin{tikzpicture}
      \draw[thick,rounded corners=10pt] (0,0) rectangle (8,7.5);
    
      % Title box
      \node at (4,7.5) [fill=green!20,rectangle,rounded corners=5pt,draw] {Key Information Extraction Prompt};
    
      % Text inside the box
      \node[align=left, text width=7.5cm] at (4,3.5) {
        You need to follow these three steps based on your biomedical knowledge:

        step1:
        
        Extract the name of the head entity and the type of the tail entity in my question,with the head defined as the active voice of the problem and the tail defined as the passive voice of the problem. The entity types include ...
        
        step2:
        
        Based on the entity type from step 1, select an attribute from the attribute list that best fits my question.
        
        step3:
        
        If there is only one head entity name, the output format should be (head entity name, tail entity type, attribute); if there are two head entity names, the output format should be (head entity name 1,tail entity type, attribute), (head entity name 2,tail entity type, attribute).
        
        Examples
      };
    \end{tikzpicture}
  \caption{Prompt for key information extraction.} % 
  \label{fig:extract_key} % 
\end{figure}


\begin{figure}[h]
  \centering
    \begin{tikzpicture}
      \draw[thick,rounded corners=10pt] (0,0) rectangle (8,2);
    
      % Title box
      \node at (4,2) [fill=green!20,rectangle,rounded corners=5pt,draw] {Text2Cypher Prompt};
    
      % Text inside the box
      \node[align=left, text width=7.5cm] at (4,1) {
        Given a knowledge graph, create a Cypher statement to answer the following question.
        
        Examples
      };
    \end{tikzpicture}
  \caption{Prompt for query statement generation.} % 
  \label{fig:Text2Cypher} % 
\end{figure}

\begin{table*}[h]
\centering
\caption{Prompts for Base and CoT\&ICL. }
\label{tab:cot}
\begin{tabular}{l|m{6.5cm}|m{6.5cm}}
\hline
\centering &Base & CoT\&ICL  \\ \hline Text2Cypher Prompt & Given a knowledge graph, create a Cypher statement to answer the question & Given a knowledge graph, you need to perform the following two steps step by step: 
step1: Select the optimal path and attributes from the knowledge graph based on the question.
step2: Create a Cypher statement to answer the question.

Examples
\\ \hline
Inference Prompt & Answer my question based on the relational chain. & You need to perform the following two steps step by step: 
step1: Output a corresponding natural language sentence for each relational chain. 
step2: Answer my question using natural language from step 1.  

Examples
\\ \hline
\end{tabular}
\label{tab:cot}
\end{table*}

\begin{figure}[h]
  \centering
    \begin{tikzpicture}
      \draw[thick,rounded corners=10pt] (0,0) rectangle (8,3);
    
      % Title box
      \node at (4,3) [fill=green!20,rectangle,rounded corners=5pt,draw] {LLMs Inference and Output Prompt};
    
      % Text inside the box
      \node[align=left, text width=7.5cm] at (4,1.5) {
        You are a reasoning robot, and you need to perform the following two steps step by step: 
        
        step1: Output a corresponding natural language sentence for each relational chain. 
        
        step2: Answer the question using natural language from step1. 

        Examples
      };
    \end{tikzpicture}
  \caption{Prompt for LLMs inference and output.} % 
  \label{fig:output} % 
\end{figure}

\begin{figure}[h]
  \centering
    \begin{tikzpicture}
      \draw[thick,rounded corners=10pt] (0,0) rectangle (8,3);
    
      % Title box
      \node at (4,3) [fill=green!20,rectangle,rounded corners=5pt,draw] {GPT4-based Evaluation Prompt};
    
      % Text inside the box
      \node[align=left, text width=7.5cm] at (4,1.5) {
        I have two sentences: my-answer and standard-answer. You need to rate their similarity, and if they express exactly the same meaning, give them 100 points; If the expressed meaning is opposite, give 0 points; If there are any unreasonable aspects, corresponding points will be deducted and specific scores will be given.
      };
    \end{tikzpicture}
  \caption{Prompt for GPT-4-based evaluation.} % 
  \label{fig:evl_prompt} % 
\end{figure}


\begin{figure}[h]
\centering
\includegraphics[width=1\linewidth]{examples.pdf}
\caption{\label{fig:exemples}(A), (B), (C) and (D) respectively represent the relational diagrams of drug repositioning, drug resistance research, individualized treatmen and selection and understanding of biomarkers. }
\end{figure}

\clearpage


%% Specify your .bib file name here, without the extension
\bibliography{paper-refs}

\end{document}
