# Supplementary material for: Knowledge graph–based thought: a knowledge graph–enhanced LLM framework for pan-cancer question answering
Source: Gigascience. 2025 Jan 6;14:giae082. doi: 10.1093/gigascience/giae082 (PMC11702363; doi:10.1093/gigascience/giae082)
Supplement: giae082_Supplemental_Files [file giae082_supplemental_files.zip › supplementary_paper-refs.bib]

@article{olivier2019need,
  title={The need for multi-omics biomarker signatures in precision medicine},
  author={Olivier, Michael and Asmis, Reto and Hawkins, Gregory A and Howard, Timothy D and Cox, Laura A},
  journal={International journal of molecular sciences},
  volume={20},
  number={19},
  pages={4781},
  year={2019},
  publisher={MDPI}
}
@article{siddiqui2022drug,
  title={Drug repurposing: re-inventing therapies for cancer without re-entering the development pipeline—a review},
  author={Siddiqui, Shafina and Deshmukh, Ankita Jaywant and Mudaliar, Priyanka and Nalawade, Apoorva Jagannath and Iyer, Deepak and Aich, Jyotirmoi},
  journal={Journal of the Egyptian National Cancer Institute},
  volume={34},
  number={1},
  pages={1--12},
  year={2022},
  publisher={SpringerOpen}
}
@article{touvron2023llama,
  title={Llama 2: Open foundation and fine-tuned chat models},
  author={Touvron, Hugo and Martin, Louis and Stone, Kevin and Albert, Peter and Almahairi, Amjad and Babaei, Yasmine and Bashlykov, Nikolay and Batra, Soumya and Bhargava, Prajjwal and Bhosale, Shruti and others},
  journal={arXiv preprint arXiv:2307.09288},
  year={2023}
}

@article{ji2023survey,
  title={Survey of hallucination in natural language generation},
  author={Ji, Ziwei and Lee, Nayeon and Frieske, Rita and Yu, Tiezheng and Su, Dan and Xu, Yan and Ishii, Etsuko and Bang, Ye Jin and Madotto, Andrea and Fung, Pascale},
  journal={ACM Computing Surveys},
  volume={55},
  number={12},
  pages={1--38},
  year={2023},
  publisher={ACM New York, NY}
}
@inproceedings{liu2021towards,
  title={Towards faithfulness in open domain table-to-text generation from an entity-centric view},
  author={Liu, Tianyu and Zheng, Xin and Chang, Baobao and Sui, Zhifang},
  booktitle={Proceedings of the AAAI Conference on Artificial Intelligence},
  volume={35},
  number={15},
  pages={13415--13423},
  year={2021}
}
@article{kang2020improved,
  title={Improved natural language generation via loss truncation},
  author={Kang, Daniel and Hashimoto, Tatsunori},
  journal={arXiv preprint arXiv:2004.14589},
  year={2020}
}
@article{han2023medalpaca,
  title={MedAlpaca--An Open-Source Collection of Medical Conversational AI Models and Training Data},
  author={Han, Tianyu and Adams, Lisa C and Papaioannou, Jens-Michalis and Grundmann, Paul and Oberhauser, Tom and L{\"o}ser, Alexander and Truhn, Daniel and Bressem, Keno K},
  journal={arXiv preprint arXiv:2304.08247},
  year={2023}
}
@article{yunxiang2023chatdoctor,
  title={Chatdoctor: A medical chat model fine-tuned on llama model using medical domain knowledge},
  author={Yunxiang, Li and Zihan, Li and Kai, Zhang and Ruilong, Dan and You, Zhang},
  journal={arXiv preprint arXiv:2303.14070},
  year={2023}
}
@article{singhal2022large,
  title={Large language models encode clinical knowledge},
  author={Singhal, Karan and Azizi, Shekoofeh and Tu, Tao and Mahdavi, S Sara and Wei, Jason and Chung, Hyung Won and Scales, Nathan and Tanwani, Ajay and Cole-Lewis, Heather and Pfohl, Stephen and others},
  journal={arXiv preprint arXiv:2212.13138},
  year={2022}
}
@article{wang2023huatuo,
  title={Huatuo: Tuning llama model with chinese medical knowledge},
  author={Wang, Haochun and Liu, Chi and Xi, Nuwa and Qiang, Zewen and Zhao, Sendong and Qin, Bing and Liu, Ting},
  journal={arXiv preprint arXiv:2304.06975},
  year={2023}
}
@article{xiong2023doctorglm,
  title={Doctorglm: Fine-tuning your chinese doctor is not a herculean task},
  author={Xiong, Honglin and Wang, Sheng and Zhu, Yitao and Zhao, Zihao and Liu, Yuxiao and Wang, Qian and Shen, Dinggang},
  journal={arXiv preprint arXiv:2304.01097},
  year={2023}
}
@article{zhang2023huatuogpt,
  title={HuatuoGPT, towards Taming Language Model to Be a Doctor},
  author={Zhang, Hongbo and Chen, Junying and Jiang, Feng and Yu, Fei and Chen, Zhihong and Li, Jianquan and Chen, Guiming and Wu, Xiangbo and Zhang, Zhiyi and Xiao, Qingying and others},
  journal={arXiv preprint arXiv:2305.15075},
  year={2023}
}
@article{yang2023zhongjing,
  title={Zhongjing: Enhancing the chinese medical capabilities of large language model through expert feedback and real-world multi-turn dialogue},
  author={Yang, Songhua and Zhao, Hanjia and Zhu, Senbin and Zhou, Guangyu and Xu, Hongfei and Jia, Yuxiang and Zan, Hongying},
  journal={arXiv preprint arXiv:2308.03549},
  year={2023}
}
@article{tian2023chimed,
  title={ChiMed-GPT: A Chinese Medical Large Language Model with Full Training Regime and Better Alignment to Human Preferences},
  author={Tian, Yuanhe and Gan, Ruyi and Song, Yan and Zhang, Jiaxing and Zhang, Yongdong},
  journal={arXiv preprint arXiv:2311.06025},
  year={2023}
}
@article{baek2023knowledge,
  title={Knowledge-Augmented Language Model Prompting for Zero-Shot Knowledge Graph Question Answering},
  author={Baek, Jinheon and Aji, Alham Fikri and Saffari, Amir},
  journal={arXiv preprint arXiv:2306.04136},
  year={2023}
}
@article{roziere2023code,
  title={Code llama: Open foundation models for code},
  author={Roziere, Baptiste and Gehring, Jonas and Gloeckle, Fabian and Sootla, Sten and Gat, Itai and Tan, Xiaoqing Ellen and Adi, Yossi and Liu, Jingyu and Remez, Tal and Rapin, J{\'e}r{\'e}my and others},
  journal={arXiv preprint arXiv:2308.12950},
  year={2023}
}
@article{ouyang2022training,
  title={Training language models to follow instructions with human feedback},
  author={Ouyang, Long and Wu, Jeffrey and Jiang, Xu and Almeida, Diogo and Wainwright, Carroll and Mishkin, Pamela and Zhang, Chong and Agarwal, Sandhini and Slama, Katarina and Ray, Alex and others},
  journal={Advances in Neural Information Processing Systems},
  volume={35},
  pages={27730--27744},
  year={2022}
}
@misc{openai2023gpt4,
      title={GPT-4 Technical Report}, 
      author={OpenAI },
      year={2023},
      eprint={2303.08774},
      archivePrefix={arXiv},
      primaryClass={cs.CL}
}
@article{lin2023llm,
  title={LLM-Eval: Unified Multi-Dimensional Automatic Evaluation for Open-Domain Conversations with Large Language Models},
  author={Lin, Yen-Ting and Chen, Yun-Nung},
  journal={arXiv preprint arXiv:2305.13711},
  year={2023}
}
@misc{openai_chatgpt,
  author = {{OpenAI}},
  title = {\href{https://openai.com/blog/chatgpt}{Introducing ChatGPT}},
  year = {2022},
}
@article{pan2024unifying,
  title={Unifying large language models and knowledge graphs: A roadmap},
  author={Pan, Shirui and Luo, Linhao and Wang, Yufei and Chen, Chen and Wang, Jiapu and Wu, Xindong},
  journal={IEEE Transactions on Knowledge and Data Engineering},
  year={2024},
  publisher={IEEE}
}
@inproceedings{lin2004rouge,
  title={Rouge: A package for automatic evaluation of summaries},
  author={Lin, Chin-Yew},
  booktitle={Text summarization branches out},
  pages={74--81},
  year={2004}
}
@article{zhang2019bertscore,
  title={Bertscore: Evaluating text generation with bert},
  author={Zhang, Tianyi and Kishore, Varsha and Wu, Felix and Weinberger, Kilian Q and Artzi, Yoav},
  journal={arXiv preprint arXiv:1904.09675},
  year={2019}
}
@inproceedings{liu2022design,
  title={Design guidelines for prompt engineering text-to-image generative models},
  author={Liu, Vivian and Chilton, Lydia B},
  booktitle={Proceedings of the 2022 CHI Conference on Human Factors in Computing Systems},
  pages={1--23},
  year={2022}
}
@article{wei2022chain,
  title={Chain-of-thought prompting elicits reasoning in large language models},
  author={Wei, Jason and Wang, Xuezhi and Schuurmans, Dale and Bosma, Maarten and Xia, Fei and Chi, Ed and Le, Quoc V and Zhou, Denny and others},
  journal={Advances in Neural Information Processing Systems},
  volume={35},
  pages={24824--24837},
  year={2022}
}
@article{liu2021generated,
  title={Generated knowledge prompting for commonsense reasoning},
  author={Liu, Jiacheng and Liu, Alisa and Lu, Ximing and Welleck, Sean and West, Peter and Bras, Ronan Le and Choi, Yejin and Hajishirzi, Hannaneh},
  journal={arXiv preprint arXiv:2110.08387},
  year={2021}
}
@article{zhou2022large,
  title={Large language models are human-level prompt engineers},
  author={Zhou, Yongchao and Muresanu, Andrei Ioan and Han, Ziwen and Paster, Keiran and Pitis, Silviu and Chan, Harris and Ba, Jimmy},
  journal={arXiv preprint arXiv:2211.01910},
  year={2022}
}
@article{wang2022synlethdb,
  title={SynLethDB 2.0: a web-based knowledge graph database on synthetic lethality for novel anticancer drug discovery},
  author={Wang, Jie and Wu, Min and Huang, Xuhui and Wang, Li and Zhang, Sophia and Liu, Hui and Zheng, Jie},
  journal={Database},
  volume={2022},
  pages={baac030},
  year={2022},
  publisher={Oxford University Press UK}
}
@article{zhu2022multimodal,
  title={Multimodal reasoning based on knowledge graph embedding for specific diseases},
  author={Zhu, Chaoyu and Yang, Zhihao and Xia, Xiaoqiong and Li, Nan and Zhong, Fan and Liu, Lei},
  journal={Bioinformatics},
  volume={38},
  number={8},
  pages={2235--2245},
  year={2022},
  publisher={Oxford University Press}
}
@misc{tunstall2023zephyr,
      title={Zephyr: Direct Distillation of LM Alignment}, 
      author={Lewis Tunstall and Edward Beeching and Nathan Lambert and Nazneen Rajani and Kashif Rasul and Younes Belkada and Shengyi Huang and Leandro von Werra and Clémentine Fourrier and Nathan Habib and Nathan Sarrazin and Omar Sanseviero and Alexander M. Rush and Thomas Wolf},
      year={2023},
      eprint={2310.16944},
      archivePrefix={arXiv},
      primaryClass={cs.LG}
}
@inproceedings{ahmed2022few,
  title={Few-shot training LLMs for project-specific code-summarization},
  author={Ahmed, Toufique and Devanbu, Premkumar},
  booktitle={Proceedings of the 37th IEEE/ACM International Conference on Automated Software Engineering},
  pages={1--5},
  year={2022}
}

@article{alshareef2016use,
  title={The use of cellular thermal shift assay (CETSA) to study Crizotinib resistance in ALK-expressing human cancers},
  author={Alshareef, Abdulraheem and Zhang, Hai-Feng and Huang, Yung-Hsing and Wu, Chengsheng and Zhang, Jing Dong and Wang, Peng and El-Sehemy, Ahmed and Fares, Mohamed and Lai, Raymond},
  journal={Scientific reports},
  volume={6},
  number={1},
  pages={33710},
  year={2016},
  publisher={Nature Publishing Group UK London}
}
@article{simionato2015current,
  title={Current strategies to overcome resistance to ALK-inhibitor agents},
  author={Simionato, Francesca and Frizziero, Melissa and Carbone, Carmine and Tortora, Giampaolo and Melisi, Davide},
  journal={Current drug metabolism},
  volume={16},
  number={7},
  pages={585--596},
  year={2015},
  publisher={Bentham Science Publishers}
}
@article{huang2020efficacy,
  title={The efficacy of ado-trastuzumab emtansine in patients with ERBB2-aberrant non-small cell lung cancer: a systematic review},
  author={Huang, Xiu and Jin, Rui and Lou, Lingyun and Zhao, Jie and Xia, Lexin and Zhao, Jing and Li, Wen and Xu, Zhihao and Xia, Yang},
  journal={Translational Cancer Research},
  volume={9},
  number={8},
  pages={4507},
  year={2020},
  publisher={AME Publications}
}
@article{wang2022ado,
  title={Ado-trastuzumab emtansine in the treatment of lung adenocarcinoma with ERBB2 mutation: a case report and literature review},
  author={Wang, Hao and He, Yang and Zhao, Weipeng and Tong, Zhongsheng},
  journal={Anti-cancer drugs},
  volume={33},
  number={8},
  pages={773--777},
  year={2022},
  publisher={LWW}
}
@article{davies2014pten,
  title={PTEN loss and KRAS activation leads to the formation of serrated adenomas and metastatic carcinoma in the mouse intestine},
  author={Davies, Emma J and Marsh Durban, Victoria and Meniel, Valerie and Williams, Geraint T and Clarke, Alan R},
  journal={The Journal of pathology},
  volume={233},
  number={1},
  pages={27--38},
  year={2014},
  publisher={Wiley Online Library}
}
@article{yang2013reduced,
  title={Reduced expression of PTEN and increased PTEN phosphorylation at residue Ser380 in gastric cancer tissues: a novel mechanism of PTEN inactivation},
  author={Yang, Zhen and Yuan, Xiao-Gang and Chen, Jiang and Luo, Shi-Wen and Luo, Zhi-Jun and Lu, Nong-Hua},
  journal={Clinics and research in hepatology and gastroenterology},
  volume={37},
  number={1},
  pages={72--79},
  year={2013},
  publisher={Elsevier}
}
@article{bodaghi2023biomarkers,
  title={Biomarkers: Promising and valuable tools towards diagnosis, prognosis and treatment of Covid-19 and other diseases},
  author={Bodaghi, Ali and Fattahi, Nadia and Ramazani, Ali},
  journal={Heliyon},
  year={2023},
  publisher={Elsevier}
}
@article{stock2013personalised,
  title={Personalised medicine: Paradigm shift within drug research and therapy},
  author={Stock, G and Sydow, S},
  journal={Bundesgesundheitsblatt-Gesundheitsforschung-Gesundheitsschutz},
  volume={56},
  pages={1495--1501},
  year={2013},
  publisher={Springer}
}
@article{gottesman2002mechanisms,
  title={Mechanisms of cancer drug resistance},
  author={Gottesman, Michael M},
  journal={Annual review of medicine},
  volume={53},
  number={1},
  pages={615--627},
  year={2002},
  publisher={Annual Reviews 4139 El Camino Way, PO Box 10139, Palo Alto, CA 94303-0139, USA}
}

@article{gan2018prospective,
  title={A prospective study of topical carteolol therapy in Chinese infants with superficial infantile hemangioma},
  author={Gan, Li-qiang and Wang, Hua and Ni, Si-li and Tan, Chun-hua},
  journal={Pediatric Dermatology},
  volume={35},
  number={1},
  pages={121--125},
  year={2018},
  publisher={Wiley Online Library}
}
@article{he2022analysis,
  title={Analysis of Drug Repositioning and Prediction Techniques: A Concise Review},
  author={He, Shida and Liu, Xin and Ye, Xiucai and Tetsuya, Sakurai},
  journal={Current Topics in Medicinal Chemistry},
  volume={22},
  number={23},
  pages={1897--1906},
  year={2022},
  publisher={Bentham Science Publishers}
}
@article{kotonya2020explainable,
  title={Explainable automated fact-checking for public health claims},
  author={Kotonya, Neema and Toni, Francesca},
  journal={arXiv preprint arXiv:2010.09926},
  year={2020}
}
@article{atanasova2020diagnostic,
  title={A diagnostic study of explainability techniques for text classification},
  author={Atanasova, Pepa and Simonsen, Jakob Grue and Lioma, Christina and Augenstein, Isabelle},
  journal={arXiv preprint arXiv:2009.13295},
  year={2020}
}
@article{liang2022reasoning,
  title={Reasoning over different types of knowledge graphs: Static, temporal and multi-modal},
  author={Liang, Ke and Meng, Lingyuan and Liu, Meng and Liu, Yue and Tu, Wenxuan and Wang, Siwei and Zhou, Sihang and Liu, Xinwang and Sun, Fuchun},
  journal={arXiv preprint arXiv:2212.05767},
  year={2022}
}

@article{dong2022survey,
  title={A survey for in-context learning},
  author={Dong, Qingxiu and Li, Lei and Dai, Damai and Zheng, Ce and Wu, Zhiyong and Chang, Baobao and Sun, Xu and Xu, Jingjing and Sui, Zhifang},
  journal={arXiv preprint arXiv:2301.00234},
  year={2022}
}
@article{kim2023kg,
  title={KG-GPT: A general framework for reasoning on knowledge graphs using large language models},
  author={Kim, Jiho and Kwon, Yeonsu and Jo, Yohan and Choi, Edward},
  journal={arXiv preprint arXiv:2310.11220},
  year={2023}
}
@article{jiang2023structgpt,
  title={Structgpt: A general framework for large language model to reason over structured data},
  author={Jiang, Jinhao and Zhou, Kun and Dong, Zican and Ye, Keming and Zhao, Wayne Xin and Wen, Ji-Rong},
  journal={arXiv preprint arXiv:2305.09645},
  year={2023}
}
@article{jiang2022unikgqa,
  title={Unikgqa: Unified retrieval and reasoning for solving multi-hop question answering over knowledge graph},
  author={Jiang, Jinhao and Zhou, Kun and Zhao, Wayne Xin and Wen, Ji-Rong},
  journal={arXiv preprint arXiv:2212.00959},
  year={2022}
}
@article{sun2018open,
  title={Open domain question answering using early fusion of knowledge bases and text},
  author={Sun, Haitian and Dhingra, Bhuwan and Zaheer, Manzil and Mazaitis, Kathryn and Salakhutdinov, Ruslan and Cohen, William W},
  journal={arXiv preprint arXiv:1809.00782},
  year={2018}
}
@article{sun2019pullnet,
  title={Pullnet: Open domain question answering with iterative retrieval on knowledge bases and text},
  author={Sun, Haitian and Bedrax-Weiss, Tania and Cohen, William W},
  journal={arXiv preprint arXiv:1904.09537},
  year={2019}
}
@article{zhang2022subgraph,
  title={Subgraph retrieval enhanced model for multi-hop knowledge base question answering},
  author={Zhang, Jing and Zhang, Xiaokang and Yu, Jifan and Tang, Jian and Tang, Jie and Li, Cuiping and Chen, Hong},
  journal={arXiv preprint arXiv:2202.13296},
  year={2022}
}
@article{chen2019bidirectional,
  title={Bidirectional attentive memory networks for question answering over knowledge bases},
  author={Chen, Yu and Wu, Lingfei and Zaki, Mohammed J},
  journal={arXiv preprint arXiv:1903.02188},
  year={2019}
}
@inproceedings{saxena2020improving,
  title={Improving multi-hop question answering over knowledge graphs using knowledge base embeddings},
  author={Saxena, Apoorv and Tripathi, Aditay and Talukdar, Partha},
  booktitle={Proceedings of the 58th annual meeting of the association for computational linguistics},
  pages={4498--4507},
  year={2020}
}
@article{lan2021survey,
  title={A survey on complex knowledge base question answering: Methods, challenges and solutions},
  author={Lan, Yunshi and He, Gaole and Jiang, Jinhao and Jiang, Jing and Zhao, Wayne Xin and Wen, Ji-Rong},
  journal={arXiv preprint arXiv:2105.11644},
  year={2021}
}
@article{das2021case,
  title={Case-based reasoning for natural language queries over knowledge bases},
  author={Das, Rajarshi and Zaheer, Manzil and Thai, Dung and Godbole, Ameya and Perez, Ethan and Lee, Jay-Yoon and Tan, Lizhen and Polymenakos, Lazaros and McCallum, Andrew},
  journal={arXiv preprint arXiv:2104.08762},
  year={2021}
}
@inproceedings{huang2021unseen,
  title={Unseen entity handling in complex question answering over knowledge base via language generation},
  author={Huang, Xin and Kim, Jung Jae and Zou, Bowei},
  booktitle={Findings of the Association for Computational Linguistics: EMNLP 2021},
  pages={547--557},
  year={2021}
}
@article{luo2023taiyi,
  title={Taiyi: a bilingual fine-tuned large language model for diverse biomedical tasks},
  author={Luo, Ling and Ning, Jinzhong and Zhao, Yingwen and Wang, Zhijun and Ding, Zeyuan and Chen, Peng and Fu, Weiru and Han, Qinyu and Xu, Guangtao and Qiu, Yunzhi and others},
  journal={arXiv preprint arXiv:2311.11608},
  year={2023}
}
@article{luo2023empirical,
  title={An empirical study of catastrophic forgetting in large language models during continual fine-tuning},
  author={Luo, Yun and Yang, Zhen and Meng, Fandong and Li, Yafu and Zhou, Jie and Zhang, Yue},
  journal={arXiv preprint arXiv:2308.08747},
  year={2023}
}
@article{li2017learning,
  title={Learning without forgetting},
  author={Li, Zhizhong and Hoiem, Derek},
  journal={IEEE transactions on pattern analysis and machine intelligence},
  volume={40},
  number={12},
  pages={2935--2947},
  year={2017},
  publisher={IEEE}
}
@article{kim2023factkg,
  title={FactKG: Fact verification via reasoning on knowledge graphs},
  author={Kim, Jiho and Park, Sungjin and Kwon, Yeonsu and Jo, Yohan and Thorne, James and Choi, Edward},
  journal={arXiv preprint arXiv:2305.06590},
  year={2023}
}
@inproceedings{zhang2018variational,
  title={Variational reasoning for question answering with knowledge graph},
  author={Zhang, Yuyu and Dai, Hanjun and Kozareva, Zornitsa and Smola, Alexander and Song, Le},
  booktitle={Proceedings of the AAAI conference on artificial intelligence},
  volume={32},
  number={1},
  year={2018}
}
